# Supplementary material for: Identification of Glutathione Peroxidase (GPX) Gene Family in Rhodiola crenulata and Gene Expression Analysis under Stress Conditions
Source: Int J Mol Sci. 2018 Oct 25;19(11):3329. doi: 10.3390/ijms19113329 (PMC6274781; doi:10.3390/ijms19113329)
Supplement: Supplementary file 1 [file ijms-19-03329-s001.zip › supplemental/supplemental table 1.xlsx]

## Sheet: Sheet1
ID	length	FPKM/Rc4800	FPKM/Rc5200	NR-id and Des	NR-e-value	swiss-id	swiss-e-value	swiss-Des	KOG-id	KOG-e-value	KOG-Des	kegg-id	kegg-term	kegg_hits_numbers	KO_ENTRY	KO_name	KO_Definition	GO-id	GO-term
comp28068	1496	26.544	65.2146	gi|743870822|ref|XP_011033684.1|PREDICTED: probable glutathione peroxidase 4 [Populus euphratica]	1.37888e-91	sp|Q8L910|GPX4_ARATH	5e-79	Probable glutathione peroxidase 4 OS=Arabidopsis thaliana GN=GPX4 PE=2 SV=1	KOG1651	4e-77	Glutathione peroxidase	ko00590;ko00480;ko04918	Arachidonic acid metabolism|Glutathione metabolism|Thyroid hormone synthesis	3	K00432	E1.11.1.9	glutathione peroxidase	GO:0005829;GO:0004602;GO:0006979	cytosol|glutathione peroxidase activity|response to oxidative stress
comp36129	1159	38.525	22.8564	gi|255577761|ref|XP_002529755.1|glutathione peroxidase	1.87404e-98	sp|Q06652|GPX4_CITSI	2e-87	Probable phospholipid hydroperoxide glutathione peroxidase OS=Citrus sinensis GN=CSA PE=1 SV=1	KOG1651	8e-87	Glutathione peroxidase	ko00590;ko00480;ko04918	Arachidonic acid metabolism|Glutathione metabolism|Thyroid hormone synthesis	3	K00432	E1.11.1.9	glutathione peroxidase	GO:0005737;GO:0004602;GO:0047066;GO:0006979	cytoplasm|glutathione peroxidase activity|phospholipid-hydroperoxide glutathione peroxidase activity|response to oxidative stress
comp37551	1979	21.2151	9.41684	gi|747040443|ref|XP_011081471.1|PREDICTED: phospholipid hydroperoxide glutathione peroxidase 1	3.99487e-92	sp|O24296|GPX1_PEA	7e-89	Phospholipid hydroperoxide glutathione peroxidase, chloroplastic OS=Pisum sativum PE=2 SV=1	KOG1651	1e-88	Glutathione peroxidase	ko00590;ko00480;ko04918	Arachidonic acid metabolism|Glutathione metabolism|Thyroid hormone synthesis	3	K00432	E1.11.1.9	glutathione peroxidase	GO:0009570;GO:0004602;GO:0047066;GO:0006979	chloroplast stroma|glutathione peroxidase activity|phospholipid-hydroperoxide glutathione peroxidase activity|response to oxidative stress
comp35764	1484	11.377	16.0764	gi|763758579|gb|KJB25910.1|hypothetical protein B456_004G215500 [Gossypium raimondii]	6.95051e-93	sp|O23814|GPX4_SPIOL	4e-79	Probable phospholipid hydroperoxide glutathione peroxidase OS=Spinacia oleracea PE=2 SV=1	KOG1651	1e-74	Glutathione peroxidase	ko00590;ko00480;ko04918	Arachidonic acid metabolism|Glutathione metabolism|Thyroid hormone synthesis	3	K00432	E1.11.1.9	glutathione peroxidase	GO:0005737;GO:0004602;GO:0047066;GO:0006979	cytoplasm|glutathione peroxidase activity|phospholipid-hydroperoxide glutathione peroxidase activity|response to oxidative stress
comp338111	823	12.0254	9.27567	gi|659073791|ref|XP_008437255.1|PREDICTED: probable glutathione peroxidase 8 [Cucumis melo]	2.02922e-92	sp|Q8LBU2|GPX8_ARATH	3e-86	Probable glutathione peroxidase 8 OS=Arabidopsis thaliana GN=GPX8 PE=2 SV=1	KOG1651	7e-87	Glutathione peroxidase	ko00590;ko00480;ko04918	Arachidonic acid metabolism|Glutathione metabolism|Thyroid hormone synthesis	3	K00432	E1.11.1.9	glutathione peroxidase	GO:0005829;GO:0005634;GO:0004602;GO:0004601;GO:0006979	cytosol|nucleus|glutathione peroxidase activity|peroxidase activity|response to oxidative stress
