# Supplementary material for: Identification of Glutathione Peroxidase (GPX) Gene Family in Rhodiola crenulata and Gene Expression Analysis under Stress Conditions
Source: Int J Mol Sci. 2018 Oct 25;19(11):3329. doi: 10.3390/ijms19113329 (PMC6274781; doi:10.3390/ijms19113329)
Supplement: Supplementary file 1 [file ijms-19-03329-s001.zip › supplemental/supplemental table 2.xlsx]

## Sheet: Sheet1
Unigene ID	gene name	CDS legth	amino acid length	homologous gene by NCBI	identity	homologous with Arabidopsis thaliana	identity	subcellular location	tansmembrane domain
comp28068	RcGPX5	516	171	Populus euphratica GPX4 XP_011033684.1	0.7778	AtGPX5	0.6879	Cytosolic	no
comp36129	RcGPX2	606	201	Citrus clementina GPX2 XP_006443084.1	0.7353	AtGPX3	0.6184	ER/Cytosolic	yes
comp37551	RcGPX7	705	234	Olea europaea GPX7 XP_022849755.1	0.6708	AtGPX7	0.6468	Chloroplastic	no
comp35764	RcGPX4	513	170	Gossypium arboreum GPX4 XP_017626443.1	0.7953	AtGPX5	0.6599	Cytosolic	no
comp33811	RcGPX8	513	170	Cucurbita pepo GPX8 XP_023521636.1	0.7588	AtGPX8	0.6941	Secreted pathway	no
