# Supplementary material for: Identification of Glutathione Peroxidase (GPX) Gene Family in Rhodiola crenulata and Gene Expression Analysis under Stress Conditions
Source: Int J Mol Sci. 2018 Oct 25;19(11):3329. doi: 10.3390/ijms19113329 (PMC6274781; doi:10.3390/ijms19113329)
Supplement: Supplementary file 1 [file ijms-19-03329-s001.zip › supplemental/supplemental table 3.xlsx]

## Sheet: Sheet1
Gene name	Primer sequences (5'-3')		length (bp)	Tm (F/R)
	Forward	Reverse
RcGPX2	CTGATTGTTAATGTCGCGTCCCA	TCTTCATTGCTCCCTGGCTCTTG	152	64.7/65.5
RcGPX4	ACCTCGGCATCTACAAAGGGAA	CTTGTGCGTCCTGACTTGTTCC	189	62.7/62.1
RcGPX5	GAGAAATCCATCCACGATTTCAC	GTTGCACGGGAAAGCCAATAT	192	60.2/61.6
RcGPX7	TCTACTGATCGTTAATGTAGCCTCG	TTGAACCTGGTGCAAGCAAAC	186	60.3/61.1
RcGPX8	TTGTAAAGGATGCCGGAGGGA	AATGGTGCCTGGCTCCTCATC	206	64.1/63.6
